# Supplementary material for: CRISPR-GPT for agentic automation of gene-editing experiments
Source: Nat Biomed Eng. 2025 Jul 30;10(2):245–58. doi: 10.1038/s41551-025-01463-z (PMC12920143; doi:10.1038/s41551-025-01463-z)
Supplement: Supplementary file 3 — AI agent demos as chat history. [file 41551_2025_1463_MOESM3_ESM.zip]

Archive with 42 entries (41 files):
- Demos_chat-history/
- __MACOSX/._Demos_chat-history
- Demos_chat-history/auto_2_delivery.txt
- __MACOSX/Demos_chat-history/._auto_2_delivery.txt
- Demos_chat-history/auto_8_LTBR_human-T-cell.txt
- __MACOSX/Demos_chat-history/._auto_8_LTBR_human-T-cell.txt
- Demos_chat-history/auto_7_singleclone.txt
- __MACOSX/Demos_chat-history/._auto_7_singleclone.txt
- Demos_chat-history/auto_6_primer.txt
- __MACOSX/Demos_chat-history/._auto_6_primer.txt
- Demos_chat-history/auto_5_sgRNA.txt
- __MACOSX/Demos_chat-history/._auto_5_sgRNA.txt
- Demos_chat-history/A549_Cas12_KO_TGFBR1_NGS.txt
- __MACOSX/Demos_chat-history/._A549_Cas12_KO_TGFBR1_NGS.txt
- Demos_chat-history/auto_4_delivery.txt
- __MACOSX/Demos_chat-history/._auto_4_delivery.txt
- Demos_chat-history/PCSK9-hepG2-inactivation.txt
- __MACOSX/Demos_chat-history/._PCSK9-hepG2-inactivation.txt
- Demos_chat-history/auto_3_offtarget.txt
- __MACOSX/Demos_chat-history/._auto_3_offtarget.txt
- Demos_chat-history/A375_Cas9_ACT_CEACAM1_FACS.txt
- __MACOSX/Demos_chat-history/._A375_Cas9_ACT_CEACAM1_FACS.txt
- Demos_chat-history/auto_9_sgRNA_APOE.txt
- __MACOSX/Demos_chat-history/._auto_9_sgRNA_APOE.txt
- Demos_chat-history/auto_1_sgRNA.txt
- __MACOSX/Demos_chat-history/._auto_1_sgRNA.txt
- Demos_chat-history/mouseliver_Cas12_KO_Hfe_NGS.txt
- __MACOSX/Demos_chat-history/._mouseliver_Cas12_KO_Hfe_NGS.txt
- Demos_chat-history/A375_Cas12_KO_NECTIN1_FACS.txt
- __MACOSX/Demos_chat-history/._A375_Cas12_KO_NECTIN1_FACS.txt
- Demos_chat-history/A375_Cas12_KO_HLAE_FACS.txt
- __MACOSX/Demos_chat-history/._A375_Cas12_KO_HLAE_FACS.txt
- Demos_chat-history/auto_10_mouse-Xkr4_gRNA-design.txt
- __MACOSX/Demos_chat-history/._auto_10_mouse-Xkr4_gRNA-design.txt
- Demos_chat-history/T-cell_CRISPRa-LTBR.txt
- __MACOSX/Demos_chat-history/._T-cell_CRISPRa-LTBR.txt
- Demos_chat-history/auto_11_BRD4_gRNA_design.txt
- __MACOSX/Demos_chat-history/._auto_11_BRD4_gRNA_design.txt
- Demos_chat-history/PE-Clinvar-neuron.txt
- __MACOSX/Demos_chat-history/._PE-Clinvar-neuron.txt
- Demos_chat-history/auto_5_validation.txt
- __MACOSX/Demos_chat-history/._auto_5_validation.txt
