# Supplementary material for: CRISPR-GPT for agentic automation of gene-editing experiments
Source: Nat Biomed Eng. 2025 Jul 30;10(2):245–58. doi: 10.1038/s41551-025-01463-z (PMC12920143; doi:10.1038/s41551-025-01463-z)
Supplement: Supplementary file 3 — AI agent demos as chat history. [file 41551_2025_1463_MOESM3_ESM.zip › Demos_chat-history/auto_2_delivery.txt]

assistant: Welcome to CRISPR-GPT. I can help with the following tasks. Please select 
one to continue.

1. Meta-Mode (Step-by-Step Guidance on Pre-defined Meta-Task)
2. Auto-Mode (Customized Guidance on Free-style User Request)

Note: Chat with ChatGPT augmented with our up-to-date knowledge base 
directly by entering Questions followed by "Q:". For example, "Q: What is 
CRISPR?"


user: 2

assistant: {'Thoughts': 'The user has selected Auto-Mode, indicating they want customized guidance on a free-style user request.', 'Choice': '2'}

assistant: Please directly type in your need.

user: Which delivery system I should use to do prime editing in human iPSCs?

assistant: Warning: Your input contains possible human heritable editing. Please confirm you understand the ethical risk and have read the international guideline https://www.nature.com/articles/d41586-019-00726-5. Type 'yes' to continue.

user: yes

assistant: Please directly type in your need.

assistant: {'Thoughts': 'The user is asking for the protocol to deliver the CRISPR system for prime editing in human iPSCs. This corresponds directly to the protocol for delivering the CRISPR system into target organisms for prime editing.', 'Tasks': ['prime_editing.StateStep4_2']}

assistant: Pick Delivery Method

assistant: 
In order to complete the current task, we would need you to select one delivery method you are planning to use from the following options. 

If you are not sure how to select, we recommend you use the Meta-mode where we could generate case-specific guidance based on your needs, please open a new chat and enter meta-mode (select option 1 for the initial prompt).
 
a. Plasmid transfection
b. Lentivirus/Retrovirus delivery
c. RNP/mRNA Electroporation
d. RNP/mRNA Microinjection
e. mRNA LNP
f. AAV (Adeno-Associated Virus)


assistant: Here is the GPT-suggested answer: 

c. RNP/mRNA Electroporation


 Reason: 
Prime editing in human iPSCs requires a delivery method that ensures high efficiency and minimal toxicity. Considering various factors like ease of use, efficiency, and safety, electroporation of RNP/mRNA is a widely accepted method for delivering CRISPR components into iPSCs.

assistant: Press Enter to continue with the generated answer. Enter other text to correct answer

user: 

assistant: {'Thoughts': "The user has selected 'c. RNP/mRNA Electroporation' as their preferred delivery method. Electroporation is a common technique used to introduce nucleic acids into cells by applying an electrical field to increase the permeability of the cell membrane. This method is often chosen for its efficiency and ability to deliver CRISPR components directly into the cell without the need for viral vectors, which can reduce potential off-target effects and immune responses.", 'Choice': 'select', 'Answer': 'c'}
