# Supplementary material for: CRISPR-GPT for agentic automation of gene-editing experiments
Source: Nat Biomed Eng. 2025 Jul 30;10(2):245–58. doi: 10.1038/s41551-025-01463-z (PMC12920143; doi:10.1038/s41551-025-01463-z)
Supplement: Supplementary file 3 — AI agent demos as chat history. [file 41551_2025_1463_MOESM3_ESM.zip › Demos_chat-history/auto_7_singleclone.txt]

assistant: Welcome to CRISPR-GPT. I can help with the following tasks. Please select 
one to continue.

1. Meta-Mode (Step-by-Step Guidance on Pre-defined Meta-Task)
2. Auto-Mode (Customized Guidance on Free-style User Request)

Note: Chat with ChatGPT augmented with our up-to-date knowledge base 
directly by entering Questions followed by "Q:". For example, "Q: What is 
CRISPR?"


user: 2

assistant: {'Thoughts': 'The user has chosen Auto-Mode, indicating they want customized guidance for their specific request. We should proceed by asking the user for details about their specific needs or questions regarding CRISPR technology.', 'Choice': '2'}

assistant: Please directly type in your need.

user: How should I collect single clones of my knockout population?

assistant: {'Thoughts': 'The user is asking specifically about isolating single cell clones for their knockout population. This directly matches with the task knockout.StateStep4_3.', 'Tasks': ['knockout.StateStep4_3']}

assistant: In this protocol, single cell clones can be derived through several ways, including:

1. Limited dilution.
2. FACS sorting.

Which one would you like to use?


assistant: Here is the GPT-suggested answer: 

Limited dilution


 Reason: 
The inquiry is asking the user to choose between limited dilution and FACS sorting for deriving single cell clones. Based on the rules, I need to directly output one of the choices.

assistant: Press Enter to continue with the generated answer. Enter other text to correct answer

user: 

assistant: [BP6.docx](https://crispr-gpt.s3.amazonaws.com/BP6.docx?AWSAccessKeyId=AKIA6ODU3LTXQWKWTRED&Signature=6QaHRIq6nKSAbWG%2B5f8cvMEBinA%3D&Expires=1725820038)

{'ChatResponse': {'Thoughts': 'The user has specified a preference for limited dilution. This method involves serially diluting a cell suspension to isolate single cells in individual wells, which can then be expanded into clones.', 'Choice': '1'}}

assistant: Finished. Clear the current chat or start a new one.
