# Supplementary material for: CRISPR-GPT for agentic automation of gene-editing experiments
Source: Nat Biomed Eng. 2025 Jul 30;10(2):245–58. doi: 10.1038/s41551-025-01463-z (PMC12920143; doi:10.1038/s41551-025-01463-z)
Supplement: Supplementary file 3 — AI agent demos as chat history. [file 41551_2025_1463_MOESM3_ESM.zip › Demos_chat-history/auto_4_delivery.txt]

assistant: Welcome to CRISPR-GPT. I can help with the following tasks. Please select 
one to continue.

1. Meta-Mode (Step-by-Step Guidance on Pre-defined Meta-Task)
2. Auto-Mode (Customized Guidance on Free-style User Request)

Note: Chat with ChatGPT augmented with our up-to-date knowledge base 
directly by entering Questions followed by "Q:". For example, "Q: What is 
CRISPR?"


user: 2

assistant: {'Thoughts': 'The user has selected Auto-Mode, which indicates they are looking for customized guidance on a free-style request. I will proceed to offer the user the ability to ask any specific question or provide a detailed request related to CRISPR technology.', 'Choice': '2'}

assistant: Please directly type in your need.

user: how can I deliver knockout constructs to hard-to-transfect cells in vitro?

assistant: {'Thoughts': 'The user is asking specifically about delivering knockout constructs into hard-to-transfect cells. This corresponds to the protocol for delivering the CRISPR system into target organisms for knockout.', 'Tasks': ['knockout.StateStep4_2']}

assistant: 
In order to complete the current task, we would need you to select one delivery method you are planning to use from the following options. 

If you are not sure how to select, we recommend you use the Meta-mode where we could generate case-specific guidance based on your needs, please open a new chat and enter meta-mode (select option 1 for the initial prompt).
 
a. Plasmid transfection
b. Lentivirus/Retrovirus delivery
c. RNP/mRNA Electroporation
d. RNP/mRNA Microinjection
e. mRNA LNP
f. AAV (Adeno-Associated Virus)


assistant: Here is the GPT-suggested answer: 

b. Lentivirus/Retrovirus delivery


 Reason: 
Given that the user is asking about delivering knockout constructs to hard-to-transfect cells in vitro, a highly efficient and versatile method is required. Lentivirus/Retrovirus delivery is particularly effective for transducing a wide range of cell types, including difficult-to-transfect cells.

assistant: Press Enter to continue with the generated answer. Enter other text to correct answer

user: 

assistant: {'Thoughts': "The user has explicitly chosen Lentivirus/Retrovirus delivery as the preferred method for CRISPR delivery. This method is particularly useful for stable integration of the CRISPR components into the genome, allowing for long-term expression. It is commonly used in both in vitro and in vivo applications, especially for cells that are difficult to transfect with plasmids. Given the user's clear preference, there is no need to consider the other options.", 'Choice': 'select', 'Answer': 'b'}

assistant: [BP2.docx](https://crispr-gpt.s3.amazonaws.com/BP2.docx?AWSAccessKeyId=AKIA6ODU3LTXQWKWTRED&Signature=m2ZxAJIGQ4sBdd5pmvTB4Kj%2Fzu8%3D&Expires=1725817637)


[BP4.docx](https://crispr-gpt.s3.amazonaws.com/BP4.docx?AWSAccessKeyId=AKIA6ODU3LTXQWKWTRED&Signature=MCZJkORi8%2BQOnWG1TKxF9SUWA3s%3D&Expires=1725817637)

assistant: Press Enter to continue with the generated answer. Enter other text to correct answer
