# Supplementary material for: CRISPR-GPT for agentic automation of gene-editing experiments
Source: Nat Biomed Eng. 2025 Jul 30;10(2):245–58. doi: 10.1038/s41551-025-01463-z (PMC12920143; doi:10.1038/s41551-025-01463-z)
Supplement: Supplementary file 3 — AI agent demos as chat history. [file 41551_2025_1463_MOESM3_ESM.zip › Demos_chat-history/auto_3_offtarget.txt]

assistant: Welcome to CRISPR-GPT. I can help with the following tasks. Please select 
one to continue.

1. Meta-Mode (Step-by-Step Guidance on Pre-defined Meta-Task)
2. Auto-Mode (Customized Guidance on Free-style User Request)

Note: Chat with ChatGPT augmented with our up-to-date knowledge base 
directly by entering Questions followed by "Q:". For example, "Q: What is 
CRISPR?"


user: 2

assistant: {'Thoughts': 'The user has selected Auto-Mode, indicating that they want customized guidance on their specific request rather than step-by-step guidance on a predefined task.', 'Choice': '2'}

assistant: Please directly type in your need.

user: Could you help me predict the off-target effects of my sgRNA?

assistant: {'Thoughts': 'The user has requested help with predicting off-target effects, which directly corresponds to the off-target search/prediction task.', 'Tasks': ['off_target.OffTarget']}

assistant: To identify potential off-target sites for your genome editing guides, we recommend you using CRISPRitz (Cancellieri et al.,Bioinformatics,2020), a rapid, high-throughput and variant-aware in silico off-target site identification package.

Please find the github page below:
https://github.com/pinellolab/CRISPRitz

*Please cite the corresponding papers if you decide to use the tool.

Our CRISPR-GPT can run CRISPRitz on our server for you, if you'd like CRISPR-GPT to help you run this step please type “Yes”, otherwise, type “No” if you prefer to run CRISPRitz locally, and we will give you a set of instructions. Would you like CRISPR-GPT to run off-target analysis for you? (Yes/No)


assistant: Here is the GPT-suggested answer: 

Yes


 Reason: 
The user is being asked if they would like the CRISPR-GPT tool to run the off-target analysis for them using CRISPRitz. The user needs to respond with either 'Yes' or 'No'. According to the rules, I should directly answer the inquiry based on the given context.

assistant: Press Enter to continue with the generated answer. Enter other text to correct answer

user: 

assistant: Are you hoping to perform (1). Mismatches-Only search or (2). Mismatches + Bulges search?

assistant: Here is the GPT-suggested answer: 

2. Mismatches + Bulges search


 Reason: 
The user is asking for a prediction of off-target effects for their sgRNA. The tool inquired about the type of search they would like to perform, either a mismatches-only search or a mismatches + bulges search. Based on the rules, I need to provide a direct answer without raising additional questions.

assistant: Press Enter to continue with the generated answer. Enter other text to correct answer

user: 

assistant: 
Please provide the species (human or mouse)
1. human
2. mouse


assistant: Here is the GPT-suggested answer: 

human


 Reason: 
The user is asking for the species to predict the off-target effects of their sgRNA. They have two options to choose from: human or mouse. I need to select one of these options to proceed.

assistant: Press Enter to continue with the generated answer. Enter other text to correct answer

user: 

assistant: 
Please provide the CAS system (SpCas9 or AsCas12a)
1. SpCas9
2. AsCas12a


assistant: Here is the GPT-suggested answer: 

1. SpCas9


 Reason: 
The user is asking for off-target effect prediction of their sgRNA, and the tool is requesting the type of CAS system being used. The user should choose between SpCas9 and AsCas12a.

assistant: Press Enter to continue with the generated answer. Enter other text to correct answer

user: 2

assistant: 
Please provide the sequence entering guide+PAM for SpCas9 (e.g. TCACCCAGGCTGGAATACAGNNN) or PAM+guide for AsCas12a (e.g. NNNNTCACCCAGGCTGGAATACAG).


assistant: Here is the GPT-suggested answer: 

I don't know


 Reason: 
Input/Output may contain sensitive sequences. This is not supported in Automation mode! Please manually enter your response!

assistant: Press Enter to continue with the generated answer. Enter other text to correct answer

user: NNNNACTTGAGCCTCAGCAGACGCAGC

assistant: Running CRISPRItz mismatch_bulges with species: human, CAS: AsCas12a, sequence: NNNNACTTGAGCCTCAGCAGACGCAGC. We will send you an email once the result files are ready to be downloaded.

assistant: Finished. Clear the current chat or start a new one.
