# Supplementary material for: CRISPR-GPT for agentic automation of gene-editing experiments
Source: Nat Biomed Eng. 2025 Jul 30;10(2):245–58. doi: 10.1038/s41551-025-01463-z (PMC12920143; doi:10.1038/s41551-025-01463-z)
Supplement: Supplementary file 3 — AI agent demos as chat history. [file 41551_2025_1463_MOESM3_ESM.zip › Demos_chat-history/auto_5_validation.txt]

assistant: Welcome to CRISPR-GPT. I can help with the following tasks. Please select 
one to continue.

1. Meta-Mode (Step-by-Step Guidance on Pre-defined Meta-Task)
2. Auto-Mode (Customized Guidance on Free-style User Request)

Note: Chat with ChatGPT augmented with our up-to-date knowledge base 
directly by entering Questions followed by "Q:". For example, "Q: What is 
CRISPR?"


user: 2

assistant: {'Thoughts': 'The user has chosen Auto-Mode, which means they are looking for customized guidance on a free-style request related to CRISPR technology.', 'Choice': '2'}

assistant: Please directly type in your need.

user: Could you please provide me the validation protocols for validating my knockout?

assistant: {'Thoughts': 'The user specifically asked for protocols to validate their knockout experiment. According to the task description table, knockout.StateStep4_4 directly matches this requirement.', 'Tasks': ['knockout.StateStep4_4']}

assistant: In this protocol, you can validate the knockout through the following ways, including: 

1. Staining of target protein by antibody, and measure level of knockout using flow cytometry or western blot.
2. Mutation sequencing by Sanger Sequencing
3. Mutation sequencing by Next-generation Sequencing (NGS)

Which one would you like to use?


assistant: Here is the GPT-suggested answer: 

Staining of target protein by antibody, and measure level of knockout using flow cytometry or western blot.


 Reason: 
The user is asking for validation protocols for their knockout and has been given three methodologies to choose from. According to the rules, I need to select one of the provided options.

assistant: Press Enter to continue with the generated answer. Enter other text to correct answer

user: 3

assistant: [SP4.docx](https://crispr-gpt.s3.amazonaws.com/SP4.docx?AWSAccessKeyId=AKIA6ODU3LTXQWKWTRED&Signature=f%2Btq5ziM1yrCOyYF25vKvi30S0A%3D&Expires=1725818955)

[BP8_NGS.docx](https://crispr-gpt.s3.amazonaws.com/BP8_NGS.docx?AWSAccessKeyId=AKIA6ODU3LTXQWKWTRED&Signature=aVzHzyiVUWJqbjlq%2BZUDi3KBrJE%3D&Expires=1725818955)

 
 
 (add amplicon for NGS and add Crispresso website)

assistant: Finished. Clear the current chat or start a new one.
